# Supplementary material for: Anti-Allergic and Anti-Inflammatory Effects of Lidocaine-Derived Organic Compounds in a House Dust Mite-Induced Allergic Rhinitis Mouse Model
Source: Biomedicines. 2024 Aug 29;12(9):1965. doi: 10.3390/biomedicines12091965 (PMC11429074; doi:10.3390/biomedicines12091965)
Supplement: Supplementary file 1 [file biomedicines-12-01965-s001.zip]

Archive with 1 entries (1 files):
- biomedicines-3131317-supplementary.pdf
